# Supplementary material for: A genetic screen reveals a key role for Reg1 in 2-deoxyglucose sensing and yeast AMPK inhibition
Source: PLoS Genet. 2025 Oct 9;21(10):e1011896. doi: 10.1371/journal.pgen.1011896 (PMC12520357; doi:10.1371/journal.pgen.1011896)
Supplement: S1 Data — (XLSX) [file pgen.1011896.s001.xlsx]

## Sheet: Figure 2C
	Strain	Expt 1	Expt 2	Expt 3	Expt 4	Average	STDEV
	SNF1 (WT)	1	1	1	1	1	0
	SNF1-Y167D	0.783787	0.904512	1.14216	1.30673	1.0343	0.234842
	SNF4 (WT)	1	1	1	1	1	0
	SNF4-L78R	0.844497	1.57123	1.63327	1.49598	1.38624	0.365502
	SNF4-Y32D	0.796096	1.18594	1.36102	1.12449	1.11688	0.236172
	SNF4-P128S	0.809586	1.31356	1.52445	1.12057	1.19204	0.303667
	SNF4-S163R	0.611925	1.29357	1.29428	1.11548	1.07881	0.322426
	GAL83 (WT)	1	1	1	1	1	0
	GAL83-N239K	2.75096	1.07334	1.05798	1.43675	1.57976	0.800181
	GAL83-G178R	1.21854	1.03475	3.03124	1.04638	1.58273	0.969322
	GAL83-D225Y	2.41538	1.14583	1.6534	1.65007	1.71617	0.523609

## Sheet: Figure 5A
	Averages
		Ctrl	2DG	Selenite			Ctrl	2DG	Selenite
	WT	1	1	1			1	1	1
	reg1∆	0.717881	8.46697	0.0180706			0.717881	8.46697	0.0180706
	reg1∆ + WT	1.0774	2.51071	0.921476			1.0774	2.51071	0.921476
	reg1∆ + A54T	1.00682	7.07547	0.800456			1.00682	7.07547	0.800456
	reg1∆ + R72G	0.943935	9.0866	0.713535			0.943935	9.0866	0.713535
	reg1∆ + D146Y	1.22406	12.8173	0.980813			1.22406	12.8173	0.980813
	reg1∆ + D147N	1.06845	10.476	0.790077			1.06845	10.476	0.790077
	reg1∆ + W165G	1.10507	10.4157	0.769325			1.10507	10.4157	0.769325
	reg1∆ + I170T	1.21922	11.6555	0.972735			1.21922	11.6555	0.972735
	reg1∆ + K175I	1.19856	11.4002	0.972552			1.19856	11.4002	0.972552
	reg1∆ + E195Q	1.06647	11.7264	0.914084			1.06647	11.7264	0.914084
	reg1∆ + L228I	1.16056	12.6508	0.969187			1.16056	12.6508	0.969187
	reg1∆ + P231S	1.23299	12.0589	0.915982			1.23299	12.0589	0.915982
	reg1∆ + V233E	1.09517	9.1699	0.836911			1.09517	9.1699	0.836911
	reg1∆ + P278Q	1.04051	9.73559	0.900695			1.04051	9.73559	0.900695
	reg1∆ + I279Q	1.21044	11.9995	0.918993			1.21044	11.9995	0.918993
	reg1∆ + K281E	1.12269	10.1066	0.767101			1.12269	10.1066	0.767101
	reg1∆ + N624S	1.19227	10.1494	0.913932			1.19227	10.1494	0.913932
	reg1∆ + H465Y, H467Y	1.15426	10.8689	0.891254			1.15426	10.8689	0.891254

## Sheet: Figure 5B
	Strain	reg1∆	WT	A54T	R72G	D146Y	D147N	W165G	I170T	K175T	E195Q	L228I	P231S	V233E	P278Q	I279T	K281E	HYHY	IMFA
	Expt 1	9.45652	1	1.66712	1.64958	2.11491	2.68304	3.02405	1.24573	1.5082	1.07991	1.97382	0.605656	1.18648	0.829337	1.61643	2.26258	2.31043	2.84619
	Expt 2	5.58089	1	1.1192	1.74443	1.73214	1.65276	2.25352	1.44233	1.7588	1.53826	1.29371	0.882294	1.0334	1.48498	2.20536	1.83946	2.3625	2.61229
	Expt 3	14.4722	1	2.09468	1.72023	2.25505	1.12633	1.77526	0.949875	1.47995	0.835633	1.4763	0.583504	0.769285	1.41645	1.38231	2.14006	2.51598	11.6628
	Average	9.83655	1	1.627	1.70475	2.03403	1.82071	2.35094	1.21264	1.58232	1.15127	1.58128	0.690484	0.996388	1.24359	1.7347	2.0807	2.3963	Mutant:
	STDEV	4.45784	0	0.488974	0.0492834	0.270676	0.791827	0.630068	0.247886	0.153489	0.356708	0.351996	0.166481	0.211047	0.360387	0.424079	0.217716	0.106864	5.15912

## Sheet: Figure 5C
	Strain	reg1∆	WT	A54T	R72G	D146Y	D147N	W165G	170T	K175T	E195Q	L228I	P231S	V233E	P278Q	I279T	K281E	N624S	H465Y H467Y
	Expt 1	2.88682	1	1.2335	0.970463	1.53417	1.33292	0.939699	1.47077	1.11191	0.321915	0.314732	0.809039	0.938316	0.636555	1.35778	1.08819	0.705709	1.25048
	Expt 2	3.13178	1	0.642022	0.9869	1.33845	1.45007	1.13979	1.20302	1.11549	1.02208	1.81655	1.5663	0.752125	0.921994	0.975709	1.52303	1.4384	1.84803
	Expt 3	2.31101	1	1.17083	1.77175	1.39855	1.3922	1.93823	1.6468	1.46024	0.963885	1.36095	0.898287	0.683328	1.0589	1.69119	1.69478	1.22004	0.546529
	Average	2.77654	1	1.01545	1.24304	1.42372	1.39173	1.33924	1.4402	1.22921	0.769292	1.16408	1.09121	0.791256	0.872482	1.34156	1.43534	1.12138	1.21501
	STDEV	0.42135	0	0.324913	0.45795	0.10026	0.0585737	0.528301	0.223465	0.20008	0.388531	0.770021	0.413854	0.131921	0.21548	0.358018	0.312659	0.376178	0.651475

## Sheet: Figure 5D
	Strain	reg1∆	WT	A54T	R72G	D146Y	D147N	W165G	170T	K175T	E195Q	L228I	P231S	V233E	P278Q	I279T	K281E	N624S	H465Y H467Y
	Expt 1	8.53625	1	1.10812	0.891164	1.12865	1.2637	1.50393	1.10517	1.09361	0.925241	1.1343	0.651739	0.526561	0.860503	1.42665	0.562081	0.531572	0.681231
	Expt 2	5.76781	1	0.604228	1.45117	0.701094	0.878521	0.848322	0.641786	0.608527	0.454765	1.09711	0.974683	1.23184	1.52193	0.887049	0.9342	0.954111	0.941598
	Expt 3	8.6261	1	1.53159	1.8519	1.16282	1.24465	1.5508	1.26479	0.993742	0.670758	2.25221	1.02818	0.573302	0.862692	0.780667	1.02598	0.609427	0.819641
	Average	7.64339	1	1.08131	1.39808	0.997521	1.12896	1.30102	1.00392	0.898627	0.683588	1.49454	0.884868	0.777234	1.08171	1.03146	0.840755	0.69837	0.814157
	STDEV	1.62491	0	0.46426	0.482566	0.257281	0.217092	0.392747	0.323609	0.256148	0.2355	0.656427	0.20366	0.394392	0.381242	0.346359	0.245663	0.224873	0.13027

## Sheet: Figure 6C
		Strain	WT	W165G	A54T	N624S	P278Q	P231S	I466M F468A
		Expt 1	1	1.03202	1.20464	1.15475	1.14802	1.06765	0.487879
		Expt 2	1	0.825295	1.16143	0.832447	0.822618	0.933314	0.527437
		Expt 3	1	1.31443	1.03164	0.826963	0.852173	0.963787	0.636883
		Average	1	1.05725	1.13257	0.938055	0.940938	0.988251	0.550733
		STDEV	0	0.245542	0.0900379	0.187687	0.179949	0.0704301	0.0771854

## Sheet: Figure 6D
	GLC7
	Strain	WT	W165G	A54T	N624S	P278Q	P231S
	Expt 1	1	0.638288	0.736557	1.39264	0.906171	0.913673
	Expt 2	1	0.505719	0.70429	1.3357	0.362267	0.546475
	Expt 3	1	0.866393	1.35839	1.89493	1.15502	0.985022
	Average	1	0.670133	0.933078	1.54109	0.80782	0.815057
	STDEV	0	0.182434	0.368683	0.307756	0.405426	0.235318
	14-3-3
	Strain	WT	W165G	A54T	N624S	P278Q	P231S
	Expt 1	1	0.977086	1.00398	1.46032	1.65031	1.32373
	Expt 2	1	0.667336	0.97917	0.99273	0.51937	0.982763
	Expt 3	1	1.54792	1.62768	1.80962	1.42406	1.1594
	Average	1	1.06411	1.20361	1.42089	1.19791	1.1553
	STDEV	0	0.446695	0.367467	0.40987	0.598426	0.170522
	Snf1
	Strain	WT	W165G	A54T	N624S	P278Q	P231S
	Expt 1	1	0.639355	0.879809	0.606232	1.06805	0.947969
	Expt 2	1	0.376392	0.717465	0.473211	0.484862	0.63372
	Expt 3	1	1.40999	0.939814	1.145	1.31936	1.77229
	Average	1	0.808581	0.845696	0.741482	0.957425	1.11799
	STDEV	0	0.53718	0.115033	0.355732	0.428109	0.588017

## Sheet: Figure 7B
	Mig1 shift (pixels)
	Strain:	Ø	WT	W165G	A54T	N624S	P278Q	P231L	I465M F467A
	Expt 1	5	6	5	7	2	1	2	-1
	Expt 2	-1	5	0	7	4	5	4	-1
	Expt 3	3	6	1	4	5	4	4	-2
	Average	2.33333	5.66667	2	6	3.66667	3.33333	3.33333	-1.33333
	STDEV	3.05505	0.57735	2.64575	1.73205	1.52753	2.08167	1.1547	0.57735

## Sheet: Figure 7C
	Strain	reg1∆ + Ø		reg1∆ + Reg1-Flag		reg1∆ + Reg1(W165G)-Flag		reg1∆ + Reg1(A54T)-Flag		reg1∆ + Reg1(N624S)-Flag		reg1∆ + Reg1(P278Q)-Flag		reg1∆ + Reg1(P231S)-Flag		reg1∆ + Reg1(IMFA)-Flag
	Condition	-2DG	+2DG	-2DG	+2DG	-2DG	+2DG	-2DG	+2DG	-2DG	+2DG	-2DG	+2DG	-2DG	+2DG	-2DG	+2DG
	Expt1	2.18033	2.64	1	0.540226	0.788884	0.911466	1.3446	0.797498	0.737618	0.469325	0.842008	0.563657	0.657421	0.666525	2.22345	1.87082
	Expt2	2.09588	1.88802	1	0.475885	0.828234	1.01258	1.80868	0.700432	0.858508	0.654731	0.424952	0.748684	0.644917	0.534366	2.03903	2.14854
	Expt3	2.23598	2.79309	1	0.505056	1.32251	0.896898	1.10627	0.590211	0.963989	0.423761	0.977078	0.735506	0.725104	0.919161	2.16801	2.96099

## Sheet: Figure 7D
	Strain	reg1∆	WT	W165G	A54T	P231S
	Expt 1	0.077198	1	0.622737	0.728106	0.752768
	Expt 2	0.154987	1	0.765195	1.03516	0.485014
	Expt 3	0.0920382	1	0.96352	1.39094	0.848687
	Average	0.108074	1	0.783817	1.0514	0.69549
	STDEV	0.0412993	0	0.171153	0.331713	0.188481

[truncated: 10 more sheets: Figure 7E, Figure 8A, Figure 8D, Figure 9A, Figure 9B, Figure 9C, Figure 9D, Figure 9G, Table S1 (complementation), Table S2 (phenotype)]
